# Supplementary material for: Cognitive and Interpersonal Factors in Adolescent Inpatients with Anorexia Nervosa: A Network Analysis
Source: Children (Basel). 2023 Apr 15;10(4):730. doi: 10.3390/children10040730 (PMC10137195; doi:10.3390/children10040730)
Supplement: Supplementary file 1 [file children-10-00730-s001.zip]

Archive with 1 entries (1 files):
- children-2331915-supplementary.pdf
